# Supplementary material for: Low Prognostic Nutritional Index Predicts In-Hospital Complications and Case Fatality in Patients with Spontaneous Intracerebral Hemorrhage: A Retrospective Study
Source: Nutrients. 2024 Jun 12;16(12):1841. doi: 10.3390/nu16121841 (PMC11206377; doi:10.3390/nu16121841)
Supplement: Supplementary file 1 [file nutrients-16-01841-s001.zip]

Archive with 1 entries (1 files):
- nutrients-2984362-supplementary.pdf
